# Supplementary material for: Analysis of Spatial Variations and Sources of Heavy Metals in Farmland Soils of Beijing Suburbs
Source: PLoS One. 2015 Feb 6;10(2):e0118082. doi: 10.1371/journal.pone.0118082 (PMC4319770; doi:10.1371/journal.pone.0118082)
Supplement: S1 Data — Please see text for explanation of the principal data collected from the samples. (XLS) [file pone.0118082.s001.xls]

## Sheet: Sheet1
	Ni	AS	Pb	Zn	Hg	Cd	Cr	Cu
1	21.5	3.51254	17.8	66	0.437	0.140321	49.5794	22.2
2	23.5	3.72453	18.5	61.9	0.107	0.0783498	54.3735	21.5
3	24.9	4.69498	17.8	83	0.54	0.140321	70.3558	28.1
4	18.3	4.89564	11.3	51.2	0.259999	0.099894	42.5304	18.3
5	16.9	5.00198	15.8	48.2	0.053001	0.0702181	38.3975	17.6
6	18.7	5.07776	17.7	51.4	0.070001	0.0959479	53.471	15.9
7	24.3	5.24288	15.9	72.8	0.147	0.15917	47.322	22.1
8	20.4	5.27859	17.6	148	0.181	0.346646	57.9149	47.4
9	17.8	5.32392	33.3	77.9	0.832	0.120031	53.2578	27
10	22.5	5.39867	16.4	60	0.29	0.120031	51.1955	21.7
11	17.6	5.42914	14.5	61.5	0.146	0.120031	46.0556	25.1
12	23.6	5.48629	19.7	69.6	0.063	0.099894	51.3877	22.6
13	17.6	5.58088	16	47.7	0.036	0.099894	48.8046	14
14	17.4	5.6682	16.6	51.1	0.223	0.0847457	45.3162	15.1
15	20.8	5.71043	22.4	77.8	0.061	0.107267	53.5091	17.6
16	22.1	5.71719	16.5	66.9	0.053	0.14867	61.32	22.6
17	20.7	5.80733	27.4	63.9	0.745	0.0886289	59.0942	27.7
18	27.3	5.81001	18.6	81.4	0.281	0.140321	83.4096	28.5
19	22.6877	5.81186	17.8793	76.7802	0.068713	0.152776	102.962	22.4845
20	18.2819	5.82816	19.5908	59.7781	0.087572	0.132643	64.0548	20.3884
21	17.3695	5.86762	23.7519	57.7913	0.187909	0.136834	71.4082	30.3706
22	15.1842	5.92036	18.6609	76.1489	0.370734	0.22299	69.2005	25.7924
23	11.7568	5.94243	23.3524	83.596	0.510679	0.180466	74.9096	18.553
24	20.3346	5.99225	22.6512	63.2561	0.098303	0.175565	49.9152	25.695
25	27.0989	6.03678	32.1537	104.835	0.099317	0.203191	57.5989	43.2009
26	28.0633	6.04206	27.0071	68.9798	0.145816	0.1156	62.6841	31.8172
27	25.1852	6.04725	28.2222	162.406	0.403663	0.627226	93.7383	58.9849
28	21.8213	6.05956	33.3333	106.658	0.490385	0.166736	80.3702	36.0653
29	16.5004	6.06837	60.7809	207.47	0.026078	0.781256	69.9262	96.7847
30	17.1931	6.0714	21.2366	84.6774	0.070429	0.256898	53.8702	19.4557
31	22.7755	6.10511	40.7702	85.4915	0.035557	0.303237	59.9964	29.0206
32	23.6386	6.11337	31.6419	94.8431	0.104946	0.185689	47.8654	27.6031
33	22.2835	6.11445	32.0472	86.0236	0.079359	0.211752	41.3513	20.1614
34	22.7124	6.12083	19.804	64.4445	0.067844	0.143624	46.7213	18.9412
35	27.4382	6.1214	38.459	63.4591	0.150975	0.164077	53.1873	29.9935
36	24.0933	6.12299	24.8705	91.9257	0.081859	0.182171	60.5565	35.9931
37	20.1293	6.13501	24.3345	56.1344	0.092492	0.389658	55.5799	19.5699
38	25.5622	6.14159	23.0135	88.6806	0.513882	0.274417	56.714	26.8403
39	16.6696	6.14397	13.653	84.6742	0.089047	0.227622	50.9846	28.6495
40	19.0867	6.147	30.4558	79.8343	0.048766	0.207418	56.4413	20.6233
41	31.5041	6.1474	22.1801	71.8699	0.124628	0.165389	61.5132	23.3781
42	18.6497	6.15845	24.4987	187.266	0.057299	1.03858	52.2345	97.2192
43	25.9464	6.16736	17.9811	58.2413	0.026284	0.142928	44.4919	19.1562
44	22.1168	6.16744	23.1791	105.577	0.060558	0.135754	56.1802	27.6859
45	24.5359	6.18101	19.8157	70.6018	0.028	0.133666	43.5692	23.2562
46	31.139	6.19783	23.6317	71.0429	0.041872	0.135224	63.4684	23.1805
47	18.6466	6.21675	4.81204	58.1955	0.058267	0.14867	36.38	16.8722
48	27.7778	6.2215	15.362	73.4848	0.030507	0.123947	61.1277	28.5185
49	22.6959	6.23614	17.6748	59.7542	0.020553	0.0945981	61.7072	22.9493
50	21.309	6.23626	23.8584	72.3364	0.067568	0.121392	53.5484	20.6164
51	21.7323	6.23693	22.2835	71.4567	0.044404	0.128504	62.4881	18.5354
52	19.3138	6.23782	18.8056	70.3621	0.038124	0.14434	55.0556	15.305
53	16.3118	6.27201	21.3255	60.0275	0.056507	0.12742	58.5756	17.8159
54	13.2166	6.27977	24.6815	37.3408	0.105111	0.092633	55.9311	19.0127
55	22.1439	6.28456	17.2084	76.644	0.033	0.130598	52.591	17.3695
56	18.7653	6.28926	19.5195	73.7502	0.022253	0.155834	72.8432	22.6261
57	19.828	6.29471	15.8065	79.4422	0.342729	0.172478	73.7752	26.2139
58	28.3993	6.29786	29.0017	60.9294	0.07656	0.103024	39.9958	29.1781
59	18.2414	6.29833	19.4138	46.069	0.014998	0.0937476	56.998	11.8655
60	17.3507	6.31157	19.6621	69.632	0.089791	0.249258	67.185	19.1509
61	24.7332	6.3129	24.1235	115.358	0.236117	0.531209	66.3789	27.9764
62	23.3547	6.31583	34.5906	60.3933	0.09716	0.286195	60.7458	19.9077
63	19.5749	6.31607	28.5714	74.4177	0.08434	0.199078	72.0657	15.1914
64	20.3456	6.33245	19.7245	76.56	0.03	0.126304	69.5442	14.2137
65	26.9716	6.33256	20.5596	70.3864	0.077015	0.158026	70.8448	20.4692
66	21.5806	6.34309	14.6178	70.5888	0.533983	0.178796	68.3325	20.7438
67	18.0665	6.35345	20.5821	54.3067	0.034	0.145835	62.2923	21.8956
68	14.3557	6.35554	17.1032	63.7628	0.072888	0.234689	76.3133	12.3715
69	14.6557	6.35629	15.9041	54.3999	0.012643	0.108989	87.6113	19.3935
70	22.1858	6.35904	19.8377	81.9924	0.170163	0.46714	64.8314	24.4475
71	19.5239	6.36736	16.5765	56.8376	0.135975	0.106406	52.1235	18.3635
72	21.635	6.37752	17.5748	64.0679	0.165705	0.11154	53.3624	21.4581
73	20.2909	6.37986	16.5333	58.8591	0.220778	0.118612	52.6624	19.5305
74	21.5856	6.38049	17.8338	64.767	0.29323	0.126867	52.5133	21.6001
75	22.9992	6.38128	18.2542	62.1256	0.121721	0.0910466	53.9808	21.404
76	22.9112	6.38197	18.2131	62.2225	0.134072	0.095307	53.8183	21.3568
77	18.8183	6.39169	16.3866	53.6785	0.109974	0.105549	50.4995	16.8214
78	22.0295	6.39589	18.1088	71.2484	0.189553	0.13911	59.2711	23.1556
79	22.4445	6.3966	17.9782	62.7376	0.146281	0.0978214	53.589	21.3549
80	18.3295	6.40394	16.1972	51.267	0.081584	0.101414	49.2104	15.6695
81	19.4587	6.40455	17.036	57.4623	0.188207	0.110696	52.3358	18.1759
82	19.7492	6.41028	22.7888	69.8023	0.16418	0.183913	61.9017	17.6222
83	20.281	6.41128	15.2947	63.9953	0.383449	0.149978	60.1817	19.5552
84	22.4973	6.41478	18.0035	62.6898	0.145808	0.096565	53.6752	21.3537
85	21.7325	6.41887	18.251	69.2528	0.207668	0.130081	56.0542	23.0148
86	22.4114	6.43282	17.9602	62.7937	0.149132	0.0984835	53.6313	21.3508
87	19.1619	6.44167	16.4692	57.7897	0.22092	0.122051	52.8967	17.9677
88	21.0597	6.44616	23.1708	79.0871	0.153825	0.268022	63.6642	20.4172
89	23.6286	6.44729	26.8914	79.907	0.117119	0.218432	54.9598	27.7357
90	24.6332	6.44735	30.4088	73.4713	0.144063	0.216183	53.434	27.3123
91	22.8448	6.44753	20.2429	75.7954	0.062112	0.147419	54.0398	21.2089
92	21.8873	6.45226	22.2606	72.4793	0.058909	0.127966	55.2561	20.5617
93	22.3256	6.45262	26.6226	67.5797	0.128432	0.291078	52.9908	22.7151
94	19.7074	6.4528	34.1792	116.534	0.089367	0.365295	59.6304	45.8721
95	25.6458	6.4625	24.4289	82.2981	0.116697	0.225297	57.2931	28.8434
96	25.5014	6.46403	33.1876	68.2262	0.146923	0.195088	52.9452	27.3217
97	23.8536	6.47232	26.014	82.5687	0.110383	0.209572	55.811	29.6222
98	22.3397	6.47537	18.5955	75.1497	0.044409	0.133154	53.3274	19.008
99	24.5503	6.47935	19.2983	73.2237	0.091789	0.146615	52.7886	23.7355
100	24.2691	6.47979	19.7578	79.9346	0.125582	0.177162	54.6071	27.0559
101	26.1703	6.48217	20.8813	73.6277	0.058876	0.141591	54.2319	23.782
102	23.7011	6.48389	19.5615	96.7572	0.151333	0.20529	58.0765	31.0142
103	22.8765	6.48477	18.6448	110.002	0.238163	0.244326	63.0764	35.8185
104	19.939	6.48628	22.0136	66.7457	0.3948	0.113198	54.7775	21.9968
105	22.2809	6.48721	19.1194	75.4223	0.259696	0.1347	60.3684	23.5359
106	19.1494	6.49501	17.3772	57.4351	0.232911	0.104697	50.7532	18.695
107	21.7108	6.50412	17.6209	61.7041	0.173432	0.10221	53.0337	20.6744
108	19.6794	6.50708	16.5269	57.8903	0.168524	0.116374	52.8446	18.9053
109	19.8562	6.51657	16.48	62.4455	0.157792	0.117135	52.4285	21.9254
110	19.9661	6.51827	16.6934	63.5411	0.184792	0.125731	55.361	21.6262
111	21.7427	6.52916	17.8478	64.0315	0.130877	0.103854	52.728	21.6512
112	22.0628	6.53297	17.8396	62.1828	0.131545	0.0971845	53.2228	21.2095
113	21.7235	6.53737	18.0549	69.1104	0.192327	0.134181	57.1442	22.8156
114	19.2215	6.54381	16.9372	60.5143	0.263407	0.132133	54.4485	18.0848
115	21.5658	6.54793	20.3582	77.9367	0.139883	0.311027	65.9894	21.8212
116	21.4319	6.56048	20.8165	73.6925	0.115859	0.265083	65.796	20.7088
117	21.0174	6.56241	21.2831	72.5865	0.095047	0.254309	66.7755	20.2413
118	21.3584	6.5672	20.5538	76.4622	0.142132	0.28187	65.2176	21.0021
119	21.3788	6.57301	20.7664	74.6301	0.119913	0.277976	65.6031	20.8303
120	20.8242	6.57498	21.236	70.3869	0.089356	0.237074	66.1836	19.8218
121	20.1205	6.57831	20.747	66.4746	0.075433	0.213956	66.9782	19.451
122	23.4015	6.58243	21.0036	66.6967	0.076308	0.170989	67.616	19.1127
123	20.1955	6.58491	20.9121	61.2932	0.068225	0.169536	64.2496	18.3956
124	21.0964	6.58501	20.3768	76.363	0.164228	0.251766	63.2725	20.6433
125	22.5616	6.59168	22.9621	93.0782	0.187925	0.33207	64.4439	22.9951
126	19.2197	6.59772	16.478	55.9591	0.17193	0.114011	51.723	17.758
127	21.9809	6.60823	18.0527	70.8301	0.190205	0.138524	58.9193	23.1946
128	21.2746	6.611	18.9434	68.0246	0.270079	0.129035	53.7209	21.1189
129	19.8535	6.61391	16.9573	65.5698	0.231188	0.13795	59.8126	20.9533
130	20.852	6.61507	19.895	70.1762	0.244237	0.123328	54.5264	20.9239
131	21.6715	6.61621	17.8395	65.9339	0.193977	0.124553	55.4689	21.7999
132	21.7489	6.61693	18.3055	69.8737	0.212926	0.131111	56.5762	23.1754
133	20.957	6.61969	23.1541	75.8135	0.137714	0.262267	63.8597	20.3572
134	21.2481	6.62149	20.5768	75.396	0.138451	0.271119	65.0247	20.7331
135	19.759	6.62762	18.2814	66.1076	0.260099	0.162799	59.4498	18.8286
136	20.0615	6.62771	20.5835	69.1214	0.08343	0.229962	68.6	19.2586
137	19.6237	6.62896	20.5648	63.3492	0.064752	0.189347	67.8433	18.955
138	20.0422	6.63064	20.6185	69.1807	0.083439	0.232318	68.8877	19.248
139	17.9664	6.63403	20.1229	58.8297	0.059423	0.168118	66.576	19.1703
140	16.2587	6.63785	18.0871	58.9707	0.052278	0.154785	78.084	18.2697
141	19.3812	6.64381	21.2816	60.8205	0.080396	0.150883	67.3971	20.888
142	22.1286	6.64391	23.3701	89.0189	0.170548	0.320454	64.6379	22.345
143	20.5616	6.65271	16.5194	60.1554	0.220768	0.122696	53.3978	20.2926
144	20.4031	6.65562	20.7572	70.8066	0.089432	0.24678	68.0813	19.5377
145	20.5788	6.65629	20.5273	56.6921	0.04995	0.13629	62.0968	15.8541
146	21.5191	6.65955	20.4748	77.1988	0.141189	0.296686	65.4103	21.3904
147	20.6922	6.66092	15.4929	66.7766	0.422607	0.160346	62.8802	19.8722
148	22.0005	6.66379	17.8014	63.3444	0.207275	0.108129	53.1509	21.2941
149	19.0086	6.66795	26.622	70.1626	0.595227	0.114812	53.9243	24.2994
150	19.0737	6.67694	18.8408	60.8701	0.306132	0.117881	51.5631	20.0673
151	19.0962	6.67864	20.869	64.8701	0.266411	0.156914	55.6939	20.1026
152	19.8628	6.67997	22.3159	69.1916	0.216836	0.191227	60.9362	20.3286
153	19.4056	6.681	20.3964	65.7262	0.198042	0.161556	58.407	18.2617
154	18.756	6.68307	16.7782	57.3342	0.224945	0.112374	52.0021	17.7116
155	19.0975	6.68406	16.4328	55.1379	0.130896	0.109846	51.8689	17.5333
156	19.9042	6.68599	16.8153	64.7475	0.184427	0.129561	56.8546	21.8752
157	24.6745	6.686	28.9626	75.9074	0.241782	0.241892	53.7686	26.5088
158	23.5727	6.68742	28.1482	73.1052	0.186187	0.259545	53.2926	24.8229
159	22.2468	6.69488	29.0545	82.5303	0.11664	0.239475	50.221	24.1685
160	23.9585	6.6952	25.2707	87.2769	0.095456	0.193141	58.7464	32.663
161	23.6451	6.69789	25.0619	83.0105	0.099658	0.20112	56.3093	29.1466
162	23.7875	6.70001	25.1168	85.1163	0.097003	0.197068	57.7556	30.8446
163	22.749	6.70434	19.9495	75.567	0.058377	0.145077	54.1012	20.8578
164	22.6214	6.70598	20.527	74.5739	0.060161	0.142251	54.6908	21.1128
165	21.7036	6.70632	22.8062	72.3242	0.06118	0.125148	55.1543	20.5188
166	25.1268	6.70727	18.5324	63.0892	0.036393	0.137387	48.3578	20.5733
167	23.2419	6.70765	22.5133	77.0696	0.075559	0.174003	57.4447	24.9386
168	18.5997	6.70849	32.0071	116.786	0.073914	0.422258	58.2406	46.2128
169	26.1367	6.71032	34.8754	67.3375	0.151177	0.187501	53.1134	28.4776
170	24.0569	6.71243	28.2357	77.7952	0.130897	0.220701	54.3013	27.8239
171	22.9612	6.71327	20.6409	75.7997	0.066576	0.151816	54.1652	21.7297
172	23.0416	6.71349	21.3069	76.2821	0.073704	0.153766	54.8672	22.5303
173	22.4762	6.71354	17.7182	75.4408	0.037431	0.131623	53.0745	18.7087
174	22.5776	6.71558	18.2163	72.1266	0.0504848	0.125697	53.6711	20.287
175	22.8522	6.71786	17.1451	71.2749	0.0498128	0.127065	53.0496	20.4945
176	22.4981	6.72158	17.0443	70.2031	0.0495269	0.126495	52.3239	20.2945
177	22.2889	6.72609	18.4638	70.8149	0.0515471	0.125895	53.3335	20.2266
178	22.3297	6.7267	19.2329	73.3328	0.0509626	0.12705	54.1036	20.2502
179	22.3294	6.72838	19.5404	74.5103	0.0495413	0.129171	54.0411	20.225
180	22.276	6.7304	19.1964	72.0013	0.0528072	0.126092	54.1572	20.2191
181	22.5692	6.73091	18.5064	73.387	0.0470331	0.125966	53.7449	20.2871
182	22.1861	6.73207	20.1476	74.4687	0.0543434	0.129349	54.6091	20.7585
183	24.23	6.74137	15.8288	71.64	0.0400117	0.131904	56.0012	21.3856
184	22.9055	6.74258	15.2314	69.7854	0.0492754	0.128696	52.3342	20.7128
185	23.018	6.74549	15.8894	70.5834	0.0497564	0.127002	52.8699	20.6948
186	23.267	6.75126	16.2759	71.4282	0.0476661	0.127019	53.7741	20.7769
187	23.7561	6.75197	15.914	71.484	0.0434538	0.12933	54.8594	21.1215
188	24.354	6.75265	15.4603	70.9996	0.0382145	0.137014	56.6841	21.545
189	23.8059	6.75331	15.2446	70.3211	0.0412054	0.137369	55.5183	21.2334
190	24.4547	6.75562	15.4648	70.9252	0.0365932	0.140885	57.4589	21.5766
191	23.6697	6.75593	15.1904	69.1164	0.0400681	0.146789	55.3225	21.1257
192	23.1462	6.75661	15.1707	68.2317	0.0413529	0.151387	54.9886	20.8019
193	23.98	6.76002	15.4182	69.311	0.0378999	0.15115	56.694	21.2695
194	24.7939	6.76648	15.7865	71.4834	0.0341498	0.142596	58.5216	21.7248
195	24.5374	6.7745	15.8746	70.1842	0.0356541	0.151347	58.2856	21.5316
196	24.1177	6.77899	15.7729	69.5045	0.0370414	0.154878	57.6993	21.3199
197	23.7468	6.78121	15.8695	68.9927	0.0382919	0.158822	57.4933	21.1133
198	23.7115	6.78834	16.1359	68.9878	0.0386156	0.161316	57.9386	21.0711
199	23.936	6.79186	16.2257	69.3712	0.038184	0.159044	58.2599	21.1657
200	24.4168	6.79644	15.5542	69.9025	0.036101	0.149918	57.5478	21.5129
201	23.2129	6.79713	16.1501	68.2799	0.0400313	0.165431	57.4629	20.8275
202	22.6786	6.79745	15.9652	67.5869	0.0415646	0.164676	56.4584	20.5595
203	22.8113	6.7978	16.169	67.7507	0.0411546	0.167424	57.0561	20.6292
204	22.6095	6.80322	15.7359	67.5061	0.041964	0.161197	55.8296	20.5181
205	23.361	6.80685	15.5283	68.4701	0.0398331	0.156394	56.2572	20.9209
206	23.933	6.82028	15.5905	69.2294	0.0377835	0.154146	57.0921	21.2341
207	23.302	6.82104	15.2565	68.4244	0.0406029	0.152218	55.434	20.8894
208	23.6648	6.8264	16.2687	68.9484	0.0389869	0.162437	58.0991	21.0342
209	23.2743	6.8278	16.4412	68.3904	0.0402909	0.167388	58.0166	20.8405
210	22.9947	6.83102	16.5784	67.9997	0.0411769	0.170845	57.9757	20.7082
211	23.0825	6.83177	16.647	68.1309	0.0411921	0.170339	58.1482	20.7426
212	22.8693	6.83281	16.3177	67.8244	0.0410771	0.169163	57.4114	20.6571
213	22.6081	6.83588	16.4962	67.4802	0.0418799	0.172358	57.4633	20.5333
214	22.3485	6.83595	16.3086	67.1627	0.0424085	0.169968	56.8054	20.4024
215	22.4092	6.83997	16.1327	67.2462	0.042258	0.167267	56.5008	20.4261
216	22.1717	6.84266	16.005	66.9597	0.0429657	0.1648	55.9083	20.2975
217	21.8927	6.84546	16.2596	66.6114	0.0435555	0.167867	56.1356	20.1677
218	22.3206	6.84633	16.7631	67.0958	0.042831	0.176546	57.6375	20.4056
219	22.1968	6.84952	16.671	66.9485	0.0429744	0.175437	57.3471	20.3446
220	21.8891	6.8523	16.9493	66.5395	0.0439122	0.179337	57.5234	20.217
221	21.9145	6.85699	16.6878	66.6018	0.0435963	0.17521	57.0683	20.2103
222	21.6168	6.8582	16.9994	66.2048	0.0444831	0.179234	57.3292	20.0933
223	21.9263	6.86447	16.8126	66.6018	0.0436805	0.177282	57.3179	20.2249
224	21.5174	6.87087	17.3399	67.6833	0.0457116	0.177872	57.7342	20.4187
225	21.6561	6.88611	16.7202	66.2894	0.0441639	0.174518	56.8348	20.0857
226	21.5832	6.88641	16.5777	66.2186	0.0442568	0.171475	56.4476	20.035
227	21.3324	6.88643	16.9089	67.2905	0.0459886	0.172051	57.05	20.3543
228	21.2486	6.88743	17.1711	67.2879	0.0467815	0.176502	57.4296	20.3605
229	20.892	6.88926	17.0319	66.6374	0.047409	0.170273	56.8841	20.3485
230	21.1426	6.89454	16.544	66.7935	0.0458561	0.163482	56.1143	20.3797
231	21.5489	6.89514	16.3101	66.0863	0.0445117	0.167391	55.8538	20.1415
232	22.6659	6.89789	16.6716	67.5499	0.0420068	0.174047	57.8203	20.5601
233	22.3599	6.89922	16.6345	67.1555	0.0425847	0.174778	57.4532	20.4198
234	20.4266	6.90484	17.4067	66.1824	0.0487866	0.170092	57.0779	20.1821
235	20.6176	6.91019	16.7763	66.2471	0.0466077	0.160082	55.9267	20.1198
236	20.7447	6.913	16.9889	66.4487	0.0472325	0.166755	56.6012	20.2508
237	20.0503	6.91675	17.2315	65.6807	0.0476145	0.157902	56.172	19.8823
238	20.2956	6.91874	17.139	65.9524	0.0475528	0.161286	56.3193	20.0157
239	19.9264	6.91929	17.9731	65.6239	0.0497974	0.16957	57.6693	20.0238
240	20.1552	6.92442	17.784	65.8573	0.0491069	0.17063	57.5866	20.099
241	20.0012	6.92521	17.6788	65.6482	0.0486232	0.16459	57.221	19.9733
242	19.7179	6.9371	17.895	65.206	0.0492831	0.158695	57.1623	19.838
243	19.4713	6.94207	18.3248	64.985	0.0507092	0.161152	57.6243	19.8219
244	19.5383	6.94551	17.8448	64.9875	0.0487947	0.153531	56.844	19.7006
245	19.9013	6.9477	17.1205	65.4486	0.0472121	0.151733	55.7793	19.7551
246	19.9157	6.94915	17.2336	65.4862	0.0476319	0.154009	56.0731	19.7985
247	20.7986	6.95699	16.2826	66.343	0.0457966	0.154075	54.9418	20.1297
248	21.0101	6.96679	16.3666	66.5996	0.0456843	0.158311	55.4847	20.2692
249	20.6388	6.97027	17.3262	66.4214	0.04858	0.172536	57.1743	20.2841
250	20.9051	6.97483	17.4583	66.9581	0.0477528	0.177827	57.5556	20.2526
251	20.6101	6.97526	17.569	66.4731	0.0498273	0.177765	57.5905	20.3425
252	20.4741	6.97784	16.2732	65.9759	0.0459842	0.149477	54.3858	19.931
253	20.863	6.9847	15.9584	66.3427	0.0457028	0.150045	54.1607	20.1231
254	20.7624	7.00399	15.7557	65.1332	0.0461556	0.149698	53.499	19.7124
255	20.4495	7.0069	15.6785	64.7911	0.0467053	0.145555	52.7658	19.4515
256	20.2986	7.00845	16.0011	65.7107	0.046134	0.143809	53.3102	19.7913
257	19.8533	7.00941	16.8056	65.0828	0.0460519	0.145767	54.7878	19.7919
258	20.3562	7.03165	16.5483	65.9007	0.04619	0.151694	54.9304	19.905
259	19.8822	7.03189	17.0141	65.1385	0.0466461	0.149341	55.4061	19.8735
260	19.6066	7.03455	17.502	64.7479	0.0479769	0.150473	56.2516	19.8259
261	19.3511	7.0483	17.5388	64.501	0.0471151	0.145168	55.8977	19.6139
262	19.098	7.05883	18.1275	64.0313	0.0487071	0.145731	56.8396	19.7562
263	19.3997	7.07585	17.8181	64.5614	0.0489883	0.151231	56.6631	19.7877
264	19.6222	7.09708	17.0013	64.701	0.0460718	0.143266	54.989	19.6531
265	19.7629	7.10194	16.293	65.0995	0.0457733	0.139068	53.2374	19.4767
266	20.1695	7.11369	15.8223	65.576	0.0464263	0.140408	52.5708	19.6433
267	19.7676	7.12777	16.0241	64.987	0.0461204	0.136892	52.4416	19.4652
268	19.0283	7.12795	17.823	64.1854	0.0468807	0.142083	56.0211	19.4299
269	18.9716	7.14038	18.5698	63.9112	0.0495552	0.148881	57.4374	19.8738
270	19.2173	7.14102	18.292	64.123	0.0498823	0.151353	57.2989	19.9315
271	20.1318	7.16085	14.8991	64.9528	0.0488299	0.134328	49.8363	19.6426
272	20.114	7.16476	15.4457	64.1014	0.0475238	0.140447	51.4224	19.2818
273	20.8584	7.17049	14.5406	65.059	0.0491751	0.139902	49.859	19.6607
274	20.3364	7.18906	14.3175	64.7817	0.0505478	0.133002	48.1109	19.8414
275	19.6069	7.21597	15.514	64.0208	0.0480736	0.131844	50.2975	19.4683
276	19.7205	7.22304	14.879	63.7784	0.0500638	0.130053	48.2903	19.5821
277	20.0244	7.22639	14.5928	64.4125	0.0501406	0.132286	48.3785	19.6809
278	19.8916	7.22772	14.5872	64.1334	0.0504624	0.131202	47.9822	19.626
279	19.1277	7.22889	16.6585	63.9228	0.0453861	0.131543	52.6821	19.3241
280	18.9182	7.24844	17.3138	63.9761	0.0437005	0.131964	54.0024	19.173
281	18.65	7.25429	17.7893	63.421	0.0450182	0.129961	54.5493	19.2126
282	18.9929	7.25642	16.8501	63.4581	0.0465772	0.129846	52.6725	19.3673
283	19.4544	7.2673	15.8032	63.3036	0.0486552	0.129128	50.2648	19.5391
284	19.2532	7.28077	16.0833	63.4351	0.047869	0.129387	50.9921	19.5161
285	19.6933	7.3	15.3027	63.3414	0.0491899	0.128278	49.0161	19.5684
286	19.6945	7.30859	15.7953	64.452	0.0466683	0.134558	51.5075	19.5337
287	20.8029	7.31868	14.0598	64.8676	0.0509202	0.136555	48.0629	19.6453
288	19.2942	7.36342	37.9863	108.009	0.0370805	0.396306	61.9371	42.5788
289	18.2082	7.36711	40.2239	121.348	0.0357711	0.44405	65.1506	48.9972
290	19.2354	7.38018	37.4896	108.414	0.035724	0.399775	61.4706	42.2982
291	19.6284	7.40752	37.4651	106.6	0.0376444	0.388033	61.0963	41.3911
292	19.3526	7.41952	39.379	113.238	0.0378012	0.422493	63.1192	45.7149
293	19.3162	7.42005	38.5616	114.647	0.0429685	0.419779	62.9838	45.1131
294	18.7084	7.43344	38.5011	117.632	0.0503109	0.44275	63.311	46.7469
295	18.7426	7.43398	37.013	115.12	0.064116	0.422999	62.4031	46.4089
296	19.5501	7.43938	37.1132	112.684	0.055539	0.360948	62.0121	44.0519
297	18.8664	7.44956	35.4968	116.335	0.0798467	0.404561	61.7496	47.2506
298	18.8813	7.4504	35.4639	116.29	0.078412	0.412213	61.5875	47.2442
299	18.9691	7.4553	34.8597	115.218	0.085224	0.393502	61.2097	46.8121
300	19.1748	7.45612	33.6836	109.359	0.107239	0.373014	60.6416	44.3233
301	18.9807	7.46519	34.9228	115.336	0.0817086	0.40902	60.9665	46.8554
302	19.1182	7.46635	33.7965	112.032	0.089175	0.385155	59.7319	45.9971
303	19.1847	7.47489	33.4372	109.593	0.0990335	0.388621	59.8596	44.4543
304	19.1816	7.47698	33.475	109.485	0.100948	0.385752	60.0412	44.4086
305	18.7944	7.48111	34.5475	113.079	0.0779281	0.416131	60.1649	45.9524
306	19.027	7.49041	34.1511	114.463	0.0733688	0.321008	61.2777	46.3776
307	18.7728	7.49822	34.0023	110.49	0.104182	0.341202	60.9543	45.5781
308	18.9441	7.5	33.7532	108.967	0.115444	0.348358	61.0532	44.0751
309	18.9676	7.51163	34.831	115.184	0.0864154	0.388653	61.2515	46.7933
310	19.6403	7.51376	28.4552	95.2247	0.0960747	0.221291	59.3146	39.827
311	19.5786	7.52889	29.3653	96.5183	0.092687	0.222815	59.6815	41.2701
312	19.4838	7.54132	30.0977	100.392	0.0885401	0.23231	60.5971	41.6317
313	19.5761	7.56126	29.4985	96.9412	0.0970227	0.237154	59.5576	41.384
314	19.5383	7.56171	29.916	97.9304	0.0976927	0.250935	59.579	41.774
315	19.3759	7.56333	30.9305	103.435	0.0926584	0.258875	60.7052	41.9407
316	19.5338	7.56656	30.0182	98.8756	0.100902	0.2681	59.151	41.4227
317	19.6113	7.59153	28.9897	96.3096	0.0967997	0.228591	59.4295	40.3171
318	19.491	7.60785	30.4029	100.076	0.103124	0.298817	58.7646	41.974
319	19.6543	7.64482	27.6022	92.5319	0.108452	0.252105	57.7139	39.3544
320	19.4928	7.64719	30.1954	99.7256	0.105488	0.30638	58.293	41.8637
321	19.3673	7.65894	30.3311	100.632	0.108929	0.32832	57.4004	41.2465
322	19.3405	7.66058	30.6566	100.587	0.10695	0.32981	57.9808	41.0922
323	19.2679	7.66368	31.9035	105.689	0.110621	0.358327	58.8783	42.9008
324	19.4269	7.68442	31.1837	102.165	0.0998493	0.31368	59.1909	42.8312
325	19.2316	7.69777	32.6412	107.516	0.106701	0.371085	59.4446	43.6151
326	18.6915	7.7	36.5033	117.678	0.0699844	0.435611	62.2707	48.2356
327	19.1659	7.70316	33.1504	110.904	0.0927232	0.377501	59.0881	45.5245
328	18.3658	7.70981	39.4332	119.981	0.0425988	0.456338	64.3208	48.185
329	18.3876	7.70994	38.0457	119.415	0.0517832	0.450834	63.2027	48.4053
330	19.05	7.73463	33.1873	110.062	0.0888989	0.395126	58.9196	44.7233
331	18.9268	7.74015	34.885	115.384	0.0783584	0.418189	60.5663	46.8603
332	18.6518	7.75676	38.1605	118.02	0.0529401	0.449035	63.2466	47.123
333	18.5651	7.7575	39.1426	120.521	0.0441022	0.449803	63.7167	47.8
334	19.4612	7.77811	37.5714	113.562	0.0518968	0.384306	62.337	44.5149
335	19.5457	7.78261	37.2491	109.622	0.0516115	0.360045	61.8298	43.9205
336	19.6017	7.78401	37.7848	109.573	0.0459454	0.379706	61.8664	43.9163
337	19.4628	7.78702	38.1726	111.235	0.0452731	0.396212	62.3578	44.7062
338	19.6196	7.78851	38.1684	109.777	0.0427874	0.391925	61.9426	44.0188
339	19.5702	7.8	36.3084	108.583	0.060684	0.31924	61.4764	43.399
340	20.0046	7.8	35.4852	103.336	0.0632528	0.290334	60.658	42.0306
341	19.5729	7.80792	36.52	104.16	0.0431831	0.341187	60.642	40.7867
342	19.8916	7.80884	37.0074	106.26	0.0466974	0.350766	60.8095	42.3059
343	19.5362	7.81339	37.594	110.019	0.0487329	0.374001	61.9694	44.1183
344	20.5871	7.82089	36.7673	99.0439	0.0665662	0.276395	59.7117	40.0234
345	20.647	7.82613	36.7716	98.7384	0.0662337	0.277482	59.5942	39.8544
346	21.0083	7.83558	36.764	100.467	0.0622873	0.26082	58.3704	41.651
347	21.2747	7.84219	34.3835	99.8031	0.0695905	0.228657	57.7114	39.5111
348	20.7222	7.85253	34.7327	102.437	0.0695047	0.233692	57.5346	42.0192
349	20.8812	7.86167	35.0334	101.135	0.0699445	0.235541	57.2589	41.8374
350	22.9828	7.89126	28.7374	80.1188	0.0787234	0.20804	54.9854	25.6068
351	23.1068	7.89469	29.2735	79.2934	0.0786844	0.210087	54.7203	25.5519
352	22.5889	7.89644	29.5832	83.2593	0.0855909	0.214364	54.4899	28.3702
353	22.3869	7.90686	27.6844	83.8157	0.10114	0.196013	53.1368	28.3719
354	21.4404	7.9081	35.9289	96.9022	0.0638265	0.253755	56.7375	39.5758
355	22.5729	7.91097	30.0523	82.4523	0.0809712	0.22305	54.0652	28.4351
356	22.5779	7.91111	30.2902	82.1979	0.0783629	0.22791	53.5636	28.1853
357	22.4596	7.93303	27.9173	82.3635	0.0983669	0.201546	52.4239	27.9337
358	20.9639	7.96536	35.3577	96.1262	0.057011	0.28792	56.3676	37.1487
359	20.7261	7.97114	36.1012	98.2783	0.0534732	0.30985	57.3074	38.5369
360	19.8978	7.97115	35.9685	99.3402	0.0426964	0.333312	59.1156	38.4775
361	20.0644	7.97347	36.0794	102.335	0.0438025	0.34852	59.4753	39.3349
362	20.3397	7.97628	35.0605	97.9296	0.0459951	0.320542	57.9204	37.1825
363	19.9385	7.97862	36.5708	103.82	0.0423314	0.361975	60.0461	40.1024
364	20.268	7.98421	35.2827	98.6915	0.0449852	0.330583	58.1696	37.3612
365	20.0418	7.98856	36.1402	102.369	0.0428381	0.353746	59.4155	39.2634
366	21.4243	7.9982	33.8762	91.1592	0.0593063	0.268758	54.5104	34.7693
367	20.4469	8	34.4588	96.4212	0.046719	0.313174	57.0659	36.0496
368	20.0373	8.00565	36.0771	102.118	0.0423387	0.355394	59.2409	39.0339
369	20.9446	8.00588	35.5124	96.8307	0.0580675	0.284472	56.8346	37.6824
370	20.6891	8.00769	33.4045	93.9532	0.0496839	0.292941	55.662	34.5538
371	19.8923	8.01772	34.465	98.0875	0.045617	0.339014	57.0489	36.3978
372	22.186	8.0187	32.392	84.9227	0.0622625	0.254905	51.8838	31.6849
373	21.4158	8.01883	33.0955	90.1938	0.0586126	0.267635	53.8669	33.7189
374	21.4768	8.02315	34.0844	91.1976	0.0617024	0.272713	54.794	35.1238
375	21.7817	8.03106	30.6116	84.9545	0.0707127	0.264104	49.9049	28.9916
376	21.3115	8.03318	33.193	90.6439	0.0577351	0.274938	53.6821	33.657
377	21.4996	8.03405	35.2178	95.1882	0.0600958	0.25765	55.5169	37.1167
378	19.8028	8.03753	36.8219	104.486	0.0394304	0.374862	60.2085	40.233
379	19.595	8.05143	37.8002	107.788	0.0385318	0.394397	61.5569	42.1309
380	19.5503	8.05237	37.2296	105.306	0.0386339	0.376891	60.9137	41.1352
381	19.416	8.07305	37.4313	106.403	0.0391498	0.378214	61.3715	41.8217
382	19.6679	8.08147	35.487	101.813	0.0405091	0.364512	59.0882	38.6517
383	19.173	8.10103	37.4319	107.755	0.0358713	0.394843	61.2772	42.1939
384	20.0982	8.10454	31.5854	93.7772	0.0576923	0.298611	54.0805	33.2471
385	19.8412	8.13897	33.5006	97.5483	0.0481877	0.331469	56.4915	35.9743
386	19.8475	8.153	35.0095	102.362	0.0408341	0.36357	58.9248	39.2294
387	19.6769	8.16652	37.4003	106.327	0.038391	0.386229	60.9846	41.2833
388	20.3576	8.16724	34.9581	99.4228	0.0468706	0.339838	57.604	37.3037
389	18.6079	8.16797	39.6136	116.966	0.0324138	0.424389	64.1766	46.7872
390	19.3821	8.2	31.0079	101.909	0.0684728	0.353537	55.3375	39.6938
391	19.9715	8.20134	30.9962	98.8935	0.0637411	0.325328	55.6822	37.236
392	20.0099	8.22434	30.639	97.1745	0.0636051	0.307464	55.5129	35.458
393	20.3026	8.2253	29.7751	97.6896	0.0746501	0.306057	55.0179	36.6469
394	19.9581	8.22635	30.6133	93.2647	0.0657889	0.286634	53.7745	32.2637
395	19.9027	8.23164	31.8066	95.4393	0.0547026	0.310659	55.4345	34.4586
396	19.944	8.23741	33.0353	99.8495	0.0504858	0.335858	57.0063	37.1199
397	19.7694	8.23912	30.3061	94.1219	0.064258	0.291253	54.701	33.0534
398	20.0988	8.24293	29.1549	93.7856	0.0716974	0.276208	54.6442	33.0694
399	21.1487	8.24947	28.9017	94.5527	0.0823673	0.261423	54.9902	34.2918
400	20.5121	8.26697	29.1101	98.5583	0.0877577	0.306735	54.5718	38.0877
401	19.6904	8.27021	29.4839	100.987	0.0864118	0.335851	54.3639	39.6411
402	18.7921	8.27102	31.7385	108.036	0.0772669	0.382819	56.5868	43.3937
403	18.2665	8.27201	38.1836	118.553	0.0449034	0.437271	63.2387	47.9162
404	21.1053	8.27362	28.8442	97.6822	0.0924206	0.290977	54.8092	37.7557
405	20.8928	8.28284	29.1315	96.897	0.0832953	0.288228	54.9557	36.3671
406	20.041	8.28694	29.2582	100.819	0.0941117	0.324018	54.6417	40.0956
407	19.0465	8.29588	31.4806	107.537	0.0837739	0.375484	56.7051	43.2122
408	20.2936	8.29648	29.013	99.0054	0.0997932	0.308174	54.731	39.8924
409	20.1214	8.3	29.2212	100.599	0.0965917	0.319623	54.7777	40.249
410	21.153	8.30259	28.549	97.4471	0.100984	0.287808	54.639	38.5556
411	21.1291	8.32225	28.6843	97.6776	0.097703	0.290303	54.6788	38.2528
412	21.4469	8.35322	28.1511	95.3251	0.103365	0.272994	54.7541	38.1392
413	21.9475	8.35801	28.5873	96.6448	0.099251	0.274127	55.3015	37.4904
414	23.1193	8.36084	28.8386	95.732	0.094889	0.246764	56.5613	35.8135
415	22.9913	8.36477	28.7467	96.0645	0.100896	0.254277	56.2933	36.843
416	22.1581	8.37479	28.7394	94.8894	0.0878752	0.248415	55.703	34.7661
417	21.69	8.37595	28.867	96.033	0.0899854	0.265459	55.2427	36.1107
418	22.3369	8.37708	28.1513	95.3273	0.107897	0.264409	55.595	37.7136
419	21.8443	8.38931	26.8998	90.5807	0.105229	0.265259	54.6837	34.8078
420	24.5225	8.39358	28.5527	94.8312	0.109716	0.256005	59.201	35.5755
421	22.3409	8.40009	26.7036	89.3059	0.113267	0.256459	55.2821	34.7594
422	23.1498	8.40437	28.2639	95.0834	0.107662	0.256705	56.803	37.4553
423	23.5266	8.41102	27.8068	93.3543	0.121051	0.250931	58.0792	37.1486
424	23.0869	8.4133	26.9363	90.0834	0.130029	0.254124	57.741	35.2047
425	24.8128	8.41635	27.7845	94.6217	0.163187	0.267359	65.0064	36.2174
426	24.3209	8.41993	27.6779	93.0837	0.135127	0.260283	61.1382	35.5233
427	24.9257	8.42224	28.2227	95.1012	0.141182	0.268107	63.5032	36.2571
428	25.0832	8.44869	28.0868	96.6074	0.149825	0.271375	64.7193	37.8051
429	24.2705	8.45415	27.3242	93.5115	0.18756	0.26277	65.6687	36.0531
430	23.2602	8.45591	26.6554	89.5275	0.147643	0.252051	60.0198	34.8393
431	22.5338	8.45836	26.3098	87.4798	0.13172	0.246055	56.816	34.6261
432	22.1196	8.45957	25.8296	86.1023	0.141573	0.235401	57.4447	34.5643
433	23.9237	8.47044	27.091	92.9508	0.212453	0.258992	66.6511	35.853
434	24.2301	8.47651	27.4238	96.8447	0.276515	0.255531	71.4706	38.0723
435	24.0448	8.49143	27.4185	96.6667	0.301482	0.252356	72.0447	37.9148
436	24.2823	8.5	28.0579	102.667	0.205367	0.341039	67.9872	40.301
437	24.2191	8.51019	27.9271	102.17	0.185437	0.346766	66.2282	40.0009
438	23.3465	8.51703	28.6597	103.654	0.349167	0.306369	74.9073	39.9414
439	24.9714	8.51895	28.2424	100.354	0.177913	0.309442	67.2046	39.0075
440	23.25	8.5199	28.812	102.715	0.398589	0.285468	76.5858	39.3144
441	22.6507	8.52056	28.5035	103.378	0.359815	0.311095	74.6154	40.1809
442	24.42	8.52294	28.0874	102.849	0.223362	0.332009	69.7328	40.2962
443	24.1298	8.53755	28.4395	103.364	0.311694	0.312167	74.1233	40.1059
444	24.8297	8.53757	28.1857	101.986	0.234201	0.311916	71.3126	40.023
445	25.1681	8.54623	28.1489	100.17	0.185876	0.30438	68.5875	39.327
446	24.1442	8.54707	27.9745	101.724	0.17143	0.365243	64.7312	40.3517
447	23.104	8.55243	28.7172	100.758	0.431688	0.262568	77.386	38.2556
448	25.0009	8.5667	28.0804	97.8345	0.142161	0.279948	64.2208	37.8124
449	22.4685	8.58753	27.4584	105.361	0.255108	0.380652	69.3561	42.2657
450	23.1631	8.59286	27.8404	104.765	0.260205	0.36218	70.1449	41.4839
451	24.0443	8.59535	27.7307	101.57	0.163588	0.376077	63.3617	40.4108
452	23.1501	8.59544	26.2779	106.983	0.124693	0.470082	59.592	44.4174
453	22.8907	8.6	25.6409	109.815	0.103714	0.507563	57.5816	46.6545
454	22.5216	8.60522	27.0452	107.46	0.187225	0.440846	65.2528	43.8997
455	24.002	8.61755	27.8922	102.887	0.175558	0.379083	64.8898	40.9777
456	24.1679	8.62618	25.5654	102.941	0.120612	0.447545	58.2304	42.7641
457	22.916	8.62889	21.824	79.0973	0.0769037	0.157146	56.1132	23.9278
458	22.1414	8.63614	22.3806	75.2937	0.0660367	0.141179	57.3126	22.3266
459	25.1389	8.63873	27.9313	80.5553	0.276579	0.230105	56.2861	29.6935
460	24.707	8.64161	27.0819	87.2619	0.223896	0.27443	58.1283	31.6408
461	25.0444	8.65217	26.5908	82.3869	0.124954	0.182559	57.918	30.6964
462	24.4818	8.66629	23.3471	82.1774	0.0936948	0.167147	58.5303	29.2846
463	23.8752	8.6664	23.7459	81.5896	0.0871092	0.156921	58.6764	28.0233
464	23.3966	8.66774	23.4306	81.2291	0.0854143	0.157226	58.1234	26.8787
465	23.3212	8.69396	23.5183	81.9835	0.0893805	0.171771	57.5639	26.7516
466	26.6835	8.69485	23.5982	86.618	0.121698	0.267449	59.3055	33.6724
467	25.4022	8.69597	22.8218	84.7206	0.100055	0.233983	57.8411	32.5597
468	24.8103	8.7	22.3123	83.173	0.0905645	0.215065	57.1242	31.181
469	24.7893	8.7	30.4815	70.9185	0.136034	0.225028	52.224	25.9287
470	24.8346	8.70122	25.0226	82.9584	0.107232	0.172831	58.6771	30.124
471	25.5019	8.71146	25.4105	83.471	0.133383	0.191814	58.2971	30.9592
472	25.6731	8.71952	26.8205	82.8139	0.200715	0.228209	57.4289	30.9439
473	26.0289	8.72361	24.7793	89.5079	0.147424	0.335744	58.4071	35.8123
474	25.9671	8.72463	23.6198	93.692	0.11204	0.402193	57.8926	39.1226
475	22.9899	8.72484	21.448	78.5186	0.0753177	0.158333	55.6916	23.3323
476	22.5642	8.73693	19.6258	76.2099	0.0494032	0.138396	53.8131	20.6789
477	22.7652	8.74226	21.7072	78.4831	0.0723833	0.151651	56.0584	23.4637
478	23.4105	8.74413	23.7349	81.2331	0.0952226	0.178082	56.771	26.5656
479	22.7749	8.74783	22.7557	78.7688	0.0789919	0.154305	57.4483	24.3573
480	22.1669	8.75483	22.3251	75.8423	0.0696068	0.140904	56.7701	22.4285
481	22.1803	8.77045	21.511	75.8695	0.065971	0.138711	55.7583	21.9617
482	22.5171	8.77262	22.2621	76.2368	0.0598206	0.140258	58.6072	24.4959
483	23.598	8.78077	22.8022	79.2564	0.0775565	0.151897	58.3302	26.7617
484	23.4889	8.78529	23.2487	80.1786	0.0826645	0.149712	58.492	26.7129
485	23.1142	8.78596	23.0094	79.1274	0.0799684	0.146182	58.1516	25.6588
486	22.5873	8.79028	22.6864	77.1417	0.0718947	0.146054	57.7734	23.3355
487	21.9786	8.79264	21.5714	74.6682	0.0651907	0.133398	55.6817	21.4639
488	22.5576	8.79475	20.1475	76.7082	0.054609	0.139772	54.3742	21.4903
489	22.6765	8.79812	18.2737	75.1154	0.0401941	0.127777	53.103	20.0745
490	23.2738	8.79869	23.2435	81.4229	0.0893337	0.172198	57.0303	26.2573
491	21.9633	8.80146	19.1651	70.1294	0.0502864	0.129463	53.31	20.4531
492	22.9074	8.80323	21.2649	73.1579	0.0573675	0.143783	57.0544	22.4701
493	21.942	8.80563	18.1971	68.6258	0.0473856	0.126978	51.5209	20.2469
494	22.5434	8.80612	17.0412	65.7345	0.0380826	0.124478	49.7054	20.6997
495	23.0447	8.80775	19.4831	70.2388	0.0501962	0.131898	53.1664	21.8679
496	21.9171	8.80785	15.8987	66.9263	0.0484683	0.12587	49.0514	20.0328
497	22.234	8.81052	17.864	69.1778	0.0494832	0.125594	52.1691	20.1756
498	22.2842	8.83446	22.3994	75.3782	0.0635899	0.141046	57.8982	22.4085
499	22.7493	8.83555	20.5341	71.8131	0.0514713	0.135445	55.9883	21.6938
500	23.1129	8.8471	18.114	67.2325	0.0394915	0.127673	50.3486	20.9503
501	22.3067	8.85698	17.4591	67.7965	0.0444271	0.123529	50.8455	20.5726
502	24.2796	8.86677	18.5146	67.9946	0.0358216	0.126039	48.81	22.8311
503	24.234	8.87033	18.2769	66.3459	0.03066	0.129431	48.4707	22.1393
504	24.5142	8.87584	19.9457	72.1013	0.054037	0.1339	51.7236	24.9473
505	23.9077	8.88801	19.6002	70.1742	0.0518937	0.134379	52.6304	22.2431
506	24.5271	8.89116	19.9743	73.9158	0.063242	0.141851	52.356	25.9148
507	23.6094	8.89513	19.9557	70.8431	0.053393	0.134762	53.8241	22.2266
508	23.8871	8.89645	21.525	76.1081	0.0646966	0.149036	56.5444	26.0844
509	24.6204	8.9	19.6848	76.173	0.0829462	0.157946	52.5661	26.8081
510	24.7694	8.90384	19.341	72.7379	0.0625343	0.141571	50.6496	25.2218
511	24.6325	8.90439	19.6414	74.4634	0.0708462	0.146261	51.8805	26.1854
512	24.7044	8.90979	19.3823	78.6614	0.111052	0.16866	52.2805	27.3764
513	24.4134	8.91489	19.7701	77.6255	0.110269	0.171045	53.4649	27.3501
514	25.0753	8.91587	19.6085	84.2454	0.102954	0.186991	55.1402	27.9151
515	24.1752	8.91776	19.6171	80.7817	0.142181	0.183507	52.9676	28.5888
516	23.9416	8.91851	19.9326	81.2038	0.1454	0.181681	54.0794	29.2197
517	23.9001	8.91861	20.418	80.794	0.14302	0.19258	54.4216	29.531
518	24.3003	8.9194	19.1588	89.3419	0.132482	0.200319	54.9797	29.7005
519	25.328	8.92398	19.4372	73.085	0.0576225	0.149529	49.9993	24.0318
520	25.0368	8.92671	19.4669	76.6226	0.084651	0.158796	51.4793	26.1957
521	25.6743	8.92971	19.9803	76.9402	0.06624	0.1581	53.0314	25.2201
522	23.7271	8.9306	19.5461	82.7928	0.172644	0.183252	53.2126	29.42
523	23.3542	8.93242	20.6907	82.827	0.187312	0.194891	55.0364	30.965
524	24.1314	8.94507	20.3505	79.5501	0.117424	0.195088	54.2961	28.832
525	23.7956	8.95341	18.7341	91.9739	0.159607	0.206247	55.5824	30.719
526	23.7754	8.95942	19.1628	95.1659	0.157051	0.215654	57.6497	31.005
527	23.3138	8.96184	18.9815	98.8061	0.178359	0.219775	59.0118	31.8095
528	23.7182	8.96316	18.8598	89.3944	0.193706	0.202117	56.7319	30.1852
529	24.5201	8.9703	18.7865	84.2514	0.136859	0.192208	52.2663	28.6034
530	25.3445	8.97081	19.527	77.0574	0.0770881	0.160483	51.6969	26.1316
531	24.3456	8.97101	19.1266	82.444	0.135676	0.183972	52.1903	28.3644
532	25.0635	8.97267	19.2416	71.5977	0.0525987	0.136033	49.3654	24.4734
533	25.4782	8.97531	19.6791	73.7289	0.0534216	0.150194	50.4658	24.2559
534	23.7722	8.97798	18.8303	94.226	0.243705	0.205923	65.4136	31.5765
535	23.2054	8.97958	18.5834	97.4673	0.184438	0.216997	58.6891	32.0866
536	23.7977	8.98683	19.4772	89.4116	0.253101	0.193448	64.3771	30.4829
537	23.6208	8.98705	20.6128	85.0062	0.316949	0.176308	64.8127	29.7502
538	24.2726	8.98905	19.6625	89.5811	0.282281	0.192934	71.0026	30.5582
539	24.1267	8.99096	20.3224	85.9516	0.33453	0.172637	72.3299	29.4599
540	23.8583	8.99162	20.3159	84.7653	0.356532	0.163138	71.147	28.1008
541	23.7565	8.99394	18.7926	92.78	0.321332	0.211628	67.266	29.9689
542	23.7486	8.99715	20.018	84.8808	0.372173	0.163835	70.1645	27.8606
543	23.0615	9.00144	21.9175	81.5511	0.420509	0.142599	67.0269	28.4084
544	23.1427	9.01115	20.915	84.307	0.324063	0.175525	60.8006	30.2825
545	23.5106	9.02059	19.9525	83.4767	0.220944	0.18335	54.9836	29.8327
546	22.8729	9.03119	21.3016	83.9343	0.308966	0.175183	57.2511	31.2295
547	22.9519	9.03947	21.3624	80.573	0.374962	0.141629	66.8951	26.6389
548	23.4788	9.04184	19.693	83.013	0.383102	0.15868	68.0981	26.7997
549	24.2105	9.0467	19.0968	89.9297	0.136814	0.201901	55.1069	29.8778
550	21.4549	9.0508	23.8846	75.5572	0.536181	0.120792	61.4796	25.859
551	22.4988	9.05593	21.4505	78.918	0.328492	0.133351	64.4559	25.7405
552	22.6158	9.06116	20.384	79.068	0.237076	0.138117	63.6522	25.1185
553	22.1921	9.06226	20.2388	77.4735	0.157786	0.133528	60.456	24.1484
554	22.0228	9.06347	21.1763	76.9632	0.215426	0.127125	61.3865	24.4839
555	21.5328	9.06396	23.0218	75.6919	0.431007	0.119026	61.4017	25.2235
556	20.6603	9.06421	24.8903	73.5029	0.618367	0.115041	58.9835	25.2817
557	20.642	9.06935	25.5148	71.7928	0.717644	0.119863	58.9323	25.2298
558	19.1293	9.07105	25.7654	70.1065	0.728402	0.111111	54.7839	23.9482
559	19.949	9.07417	23.0009	69.2719	0.456987	0.101543	55.8052	22.9654
560	21.2836	9.07475	20.7486	73.6818	0.133459	0.118153	56.3842	22.7366
561	21.0679	9.07604	20.6267	72.0773	0.174543	0.113029	55.809	22.4282
562	21.3925	9.0832	19.9248	72.9958	0.136958	0.119029	55.6232	22.4375
563	20.8775	9.0845	19.3773	68.6414	0.256243	0.112813	53.9554	21.2758
564	20.6493	9.08938	19.1245	67.1448	0.273088	0.112563	53.3728	20.8835
565	20.3809	9.09121	18.3952	63.8457	0.265734	0.108422	52.15	20.1062
566	20.6544	9.09988	18.2484	64.2586	0.283955	0.107538	51.6617	20.1958
567	20.0444	9.09999	18.8186	64.111	0.25152	0.107528	52.2117	20.3496
568	20.4666	9.1	20.9184	69.1324	0.272255	0.106559	55.3611	22.0033
569	19.6457	9.10454	20.8762	65.5145	0.346655	0.101837	53.3408	21.2938
570	19.6718	9.10913	19.264	63.5923	0.261314	0.106971	51.9064	20.4753
571	19.4315	9.10931	18.068	61.1308	0.2094	0.108657	50.7971	19.7474
572	18.9637	9.11008	19.2476	61.8688	0.271216	0.109914	49.6763	20.2835
573	19.3251	9.11373	22.5457	66.7425	0.457693	0.0969595	53.3622	22.323
574	18.9978	9.11463	22.6517	65.8097	0.464071	0.105864	52.4968	21.9327
575	20.3791	9.11934	21.7472	69.5837	0.325605	0.102177	55.968	22.5441
576	21.4406	9.12361	22.0973	75.0132	0.288147	0.117623	60.0182	24.2737
577	20.6797	9.12829	22.6997	72.0231	0.368676	0.109274	57.7564	23.5087
578	20.826	9.12914	23.7169	73.5097	0.463465	0.112237	59.2718	24.6271
579	20.0767	9.13089	21.3231	67.6628	0.339379	0.100125	54.8363	22.0073
580	19.8895	9.13406	17.3486	60.127	0.203872	0.106949	51.3899	19.0709
581	20.1459	9.14069	17.2458	59.4904	0.197684	0.102887	51.0979	19.0567
582	20.1987	9.14318	18.0521	62.39	0.24738	0.107739	51.8345	19.6214
583	19.2071	9.14455	17.123	58.9953	0.150271	0.111857	50.8391	19.1022
584	19.1855	9.14577	16.4513	57.6383	0.15442	0.10866	52.1977	18.1857
585	19.2635	9.14661	16.5726	57.7618	0.156997	0.1084	51.271	18.1915
586	20.2047	9.14904	17.234	59.3665	0.170817	0.104315	50.8664	19.0098
587	20.2039	9.15004	17.0556	58.3137	0.129609	0.100178	51.0162	18.7562
588	19.2578	9.15596	16.6969	56.2979	0.095374	0.100009	49.889	17.8917
589	19.002	9.16143	16.2807	57.8583	0.192611	0.117853	51.5861	17.8098
590	19.0443	9.16873	16.5131	59.5314	0.245197	0.12786	51.5327	18.2014
591	18.7852	9.17163	16.3639	56.0572	0.103335	0.109502	49.8464	17.5163
592	18.6642	9.17285	17.469	59.956	0.163609	0.124988	47.0942	19.4432
593	20.2255	9.18404	16.8113	65.3157	0.291985	0.132063	60.4353	20.8604
594	19.2889	9.18637	16.5468	59.3524	0.227495	0.124217	50.2849	18.8145
595	19.5008	9.20018	16.4293	57.6785	0.149937	0.110799	51.137	18.6516
596	19.9374	9.20589	16.5634	62.4371	0.206166	0.117883	54.2822	20.8551
597	20.0259	9.20761	16.6453	63.8411	0.219546	0.12409	56.6791	21.2901
598	19.9734	9.21182	16.7851	65.386	0.201146	0.131166	59.0608	21.7797
599	20.1611	9.21598	16.8326	67.2248	0.269352	0.136859	64.5212	21.7616
600	20.1841	9.21806	16.7671	65.983	0.238853	0.131929	61.577	21.6566
601	19.6414	9.21874	17.7091	66.7061	0.226759	0.155767	58.0732	20.1957
602	19.2883	9.24114	17.1449	62.634	0.268168	0.146419	53.9165	18.6768
603	18.8917	9.24236	16.3565	57.1611	0.16493	0.116276	50.22	17.7312
604	19.9281	9.24526	16.7062	60.1881	0.155108	0.107281	51.1015	20.06
605	20.3061	9.2527	16.9449	59.329	0.141229	0.101054	51.2627	19.6203
606	19.8861	9.256	16.5136	60.8251	0.195446	0.114864	52.9943	20.2078
607	19.916	9.26178	16.6796	61.3391	0.274496	0.12514	53.691	19.5081
608	19.7074	9.26382	17.1022	64.2665	0.261651	0.136256	56.8242	19.9993
609	19.6666	9.27129	17.9287	71.6781	0.0773499	0.156176	70.2609	22.2685
610	19.7241	9.27459	17.4992	70.9613	0.122029	0.151641	70.1318	22.2415
611	19.5142	9.28544	17.7837	71.7484	0.0512928	0.156857	71.5248	22.4784
612	19.8324	9.28753	18.1728	71.2727	0.113712	0.167457	66.8847	21.5085
613	19.9013	9.29041	18.1584	70.5907	0.153425	0.171827	64.2171	21.2042
614	20.4382	9.29322	16.5658	62.3866	0.259868	0.120991	54.7396	20.5819
615	21.2113	9.2995	17.3402	62.4177	0.140649	0.100205	51.3192	21.0086
616	21.4303	9.3054	17.4613	61.8499	0.131478	0.0978168	52.1023	20.7765
617	21.8652	9.31103	17.8452	64.759	0.111508	0.103296	51.3496	21.8817
618	21.2113	9.31778	17.4209	63.649	0.120471	0.103181	50.5435	21.5329
619	20.4811	9.3237	16.9661	62.2229	0.153931	0.104376	50.6717	20.9978
620	21.8138	9.32522	17.9555	66.311	0.162402	0.107065	53.2374	22.1503
621	21.885	9.33285	17.9134	65.7772	0.159031	0.106666	53.245	22.0112
622	21.8618	9.34149	17.9358	65.8375	0.112007	0.103839	51.8262	22.2047
623	22.0124	9.35604	17.8321	65.7481	0.174809	0.107611	54.5322	21.8653
624	21.6394	9.35664	17.9564	66.2411	0.102282	0.110578	51.3619	22.511
625	21.763	9.35692	17.8709	65.4659	0.0818301	0.108666	50.4319	22.1783
626	21.7412	9.36156	17.844	63.4895	0.238201	0.105809	52.1857	20.826
627	21.9078	9.36457	17.818	67.4102	0.151682	0.117429	55.4981	22.0483
628	22.0217	9.36734	17.7867	65.9401	0.176258	0.110738	54.4743	21.8862
629	22.2855	9.36961	17.9058	64.587	0.163444	0.104338	53.9994	21.6243
630	21.8297	9.37077	17.972	66.8409	0.185268	0.112498	54.8822	22.1731
631	21.8954	9.3764	17.9152	70.4074	0.155454	0.12689	58.1928	23.0473
632	21.923	9.37769	18.1991	72.7967	0.206076	0.136941	58.8059	23.8573
633	21.8188	9.38314	17.9263	69.3726	0.180234	0.12352	57.2783	22.9718
634	21.7675	9.38388	17.8775	68.0486	0.178771	0.122384	56.4198	22.3893
635	21.7713	9.38426	18.006	69.2353	0.200599	0.123386	56.8804	22.9983
636	21.8544	9.38915	17.7753	68.2741	0.132198	0.118931	56.7141	22.321
637	21.8678	9.39598	18.0492	70.1589	0.0971491	0.125228	58.0087	22.4416
638	22.0799	9.3983	18.2932	73.2501	0.159859	0.134844	59.2827	23.4991
639	21.8873	9.40011	17.8368	68.3967	0.119783	0.121336	56.5875	22.1009
640	21.7418	9.41025	18.1223	68.7158	0.210317	0.121377	56.1783	22.8012
641	21.5382	9.42859	18.5539	69.7164	0.224359	0.142606	57.838	22.9575
642	21.834	9.43115	17.7747	67.8003	0.149192	0.120743	56.2363	22.302
643	21.5627	9.434	18.1179	67.7475	0.250798	0.118921	52.9981	21.6758
644	18.1148	9.43546	20.305	66.1908	0.0565784	0.157553	58.493	21.7014
645	17.5041	9.43785	20.6734	64.9449	0.0779525	0.141736	58.5377	20.864
646	16.8513	9.44229	20.5078	64.2835	0.0721747	0.143307	58.0335	20.6452
647	17.9196	9.44373	19.7197	62.7735	0.0551694	0.138364	58.0064	19.6381
648	17.1897	9.44402	21.3913	64.462	0.0893759	0.130897	59.0123	21.0046
649	17.2933	9.44447	21.1422	64.689	0.0802628	0.13303	58.9246	21.089
650	17.1884	9.44521	21.6595	64.2282	0.11277	0.154082	58.6289	20.9507
651	16.9694	9.44922	21.7418	63.6654	0.112214	0.14486	58.5492	21.0313
652	16.9304	9.46193	21.9177	64.6565	0.0988994	0.138126	58.4183	22.4359
653	16.8744	9.46237	21.7863	62.857	0.0876659	0.125971	58.7088	21.6517
654	17.0176	9.46596	20.8164	62.8802	0.0678062	0.130247	58.557	20.7477
655	17.101	9.47077	20.4009	61.8446	0.0626803	0.12388	57.814	20.2739
656	17.1029	9.47607	20.6444	60.8071	0.0695466	0.118665	57.3036	20.6764
657	18.1684	9.48168	20.3051	61.1054	0.063672	0.114585	56.5616	21.1118
658	18.3977	9.48356	18.681	61.7337	0.0532998	0.122293	55.1132	19.9314
659	17.032	9.48555	22.2564	62.8691	0.113261	0.128938	58.9347	21.5197
660	17.1044	9.48901	22.2838	63.1774	0.125293	0.133375	58.7783	21.9785
661	17.437	9.49014	22.339	64.0128	0.128576	0.134106	58.9125	22.1653
662	17.1184	9.49027	21.8676	64.2978	0.122011	0.144073	58.7164	21.8759
663	17.2787	9.49383	22.0576	64.1575	0.135433	0.138695	59.2577	21.9279
664	17.5085	9.50052	21.9673	64.7624	0.144722	0.138989	58.6971	22.0498
665	17.5248	9.50112	21.6667	64.1271	0.151557	0.153529	58.9633	20.9934
666	17.1603	9.51612	21.7409	64.3347	0.136507	0.149186	58.8086	21.2042
667	16.9107	9.51644	22.3151	61.4991	0.104463	0.119764	58.1578	22.3346
668	18.986	9.52846	22.3407	67.6243	0.0921432	0.127211	58.2499	23.7452
669	18.271	9.53227	21.6514	62.6791	0.0774369	0.119987	57.4303	22.2761
670	16.851	9.53443	20.3313	63.3229	0.0681147	0.136782	58.1284	20.1234
671	17.8088	9.54328	19.3446	62.5153	0.0512576	0.130414	57.2073	19.2669
672	18.3337	9.54534	18.6121	63.3355	0.0466218	0.132813	56.4936	19.2031
673	17.8909	9.54665	20.8977	66.1613	0.0895982	0.155263	58.6737	21.3684
674	19.8768	9.55519	18.7412	64.6136	0.0496619	0.172625	58.377	20.5008
675	18.611	9.55749	20.1313	67.3053	0.0541725	0.167948	58.554	22.126
676	18.9801	9.55957	19.2782	64.0046	0.0554973	0.159303	58.2326	20.2248
677	18.5681	9.56209	19.4687	63.5604	0.0556193	0.151156	58.172	20.0138
678	18.5177	9.56978	20.5617	67.371	0.0563606	0.164793	58.7681	22.3461
679	18.7374	9.57202	18.6065	63.7086	0.049251	0.143724	57.2315	19.6948
680	18.8757	9.57303	19.9095	61.9596	0.0559243	0.11598	56.3746	21.1914
681	18.9261	9.57448	18.3795	61.8747	0.0501473	0.12578	54.6264	20.0877
682	16.715	9.57489	21.3249	61.2282	0.0788299	0.119593	58.141	21.1241
683	17.0109	9.57613	21.5176	63.5464	0.0803784	0.132816	58.3658	21.7402
684	16.9961	9.5808	21.6719	64.496	0.0879807	0.139679	58.5238	21.6557
685	16.9114	9.5825	22.3047	63.5959	0.114911	0.130304	58.5898	22.5148
686	16.6764	9.58726	22.1124	61.3666	0.099867	0.119049	58.0982	21.9901
687	20.2112	9.5877	19.8546	64.03	0.0461222	0.116134	56.7379	21.8203
688	20.1837	9.58921	16.235	63.187	0.0430056	0.126572	50.9248	20.0539
689	21.4977	9.59145	17.281	63.7653	0.030906	0.126687	53.7468	20.8054
690	23.2971	9.59496	19.4936	67.3989	0.0288009	0.123238	55.2527	22.4692
691	21.6118	9.59758	19.3697	65.3684	0.0344015	0.117374	56.8408	22.0954
692	22.9301	9.6	17.9745	64.9409	0.025921	0.128716	53.1011	21.351
693	22.1744	9.61121	16.5404	63.7677	0.0359121	0.124831	49.8891	20.3185
694	23.6417	9.61396	20.7465	71.637	0.0394757	0.129546	56.3868	23.5565
695	23.5109	9.62881	21.8568	77.7202	0.0601206	0.144096	58.2582	25.1654
696	24.7247	9.63159	19.5533	68.9899	0.0289375	0.132505	49.9538	22.5217
697	22.7689	9.64113	17.3418	63.6426	0.0303593	0.125565	50.7148	20.7656
698	19.1774	9.64302	20.4206	62.8377	0.0572088	0.118812	56.8816	21.662
699	25.489	9.64337	20.9324	86.4426	0.078886	0.181726	59.5877	27.4475
700	25.8261	9.64711	20.6614	84.5652	0.075818	0.179716	58.4047	27.1887
701	23.7919	9.65095	19.1889	83.7562	0.177659	0.191177	52.6997	29.2274
702	19.2437	9.65843	19.3523	67.5612	0.0849882	0.137054	71.5272	22.6145
703	19.7337	9.66182	20.166	69.9357	0.0895487	0.149559	72.4647	24.0868
704	19.9779	9.66542	20.714	70.9617	0.106025	0.150434	80.2433	23.2329
705	20.6422	9.66775	20.777	74.796	0.098547	0.158472	85.6248	25.138
706	20.4209	9.66835	21.7468	76.9446	0.136622	0.163452	83.4928	26.048
707	19.5223	9.67075	21.8292	76.8714	0.172006	0.151119	82.3117	26.5822
708	20.7436	9.6771	20.235	73.2141	0.0807891	0.151131	87.199	24.2467
709	19.7781	9.67881	20.219	68.9816	0.0915125	0.144292	77.0859	22.7564
710	19.9152	9.68862	19.9213	69.3963	0.0818333	0.144737	77.7494	23.0449
711	20.0491	9.69109	19.9499	70.3877	0.0827863	0.144478	78.1019	23.7137
712	20.1533	9.69813	20.5798	72.0708	0.0929646	0.154414	76.3071	24.7201
713	19.7324	9.70412	20.4913	70.7087	0.0910593	0.153602	70.417	24.7455
714	19.9402	9.70568	22.2908	80.1868	0.181102	0.159766	82.2574	28.7661
715	20.6176	9.70703	20.8793	71.1955	0.0937881	0.234736	66.8307	19.9158
716	21.4162	9.71072	20.4562	78.8674	0.16181	0.319474	64.2655	21.1042
717	22.7578	9.7132	18.5565	78.8015	0.317895	0.161689	61.9842	25.3468
718	22.8777	9.71869	18.9102	79.7732	0.30173	0.155863	63.6333	25.3811
719	21.5195	9.74004	18.5641	69.3565	0.208373	0.11909	54.4445	21.8139
720	20.8898	9.74338	18.0408	63.4309	0.287095	0.106515	51.4099	20.1084
721	22.3387	9.74946	22.6037	93.0711	0.13909	0.383172	55.8918	38.2922
722	21.7111	9.74957	22.488	84.9504	0.317262	0.186734	57.0956	33.539
723	22.0391	9.77119	22.4257	82.9663	0.371051	0.165455	58.0182	31.8175
724	22.6764	9.77176	21.6059	84.0261	0.235968	0.204701	55.9617	32.3192
725	19.6002	9.79565	24.0208	79.778	0.502053	0.184634	58.9114	30.979
726	20.4753	9.8	23.632	97.8052	0.144811	0.451075	57.3376	42.1272
727	21.1421	9.80524	23.3011	88.0008	0.257922	0.247836	56.7887	34.7092
728	21.3365	9.82159	22.7889	91.4518	0.177555	0.344153	56.6773	36.9905
729	19.1526	9.84599	23.1952	70.391	0.39352	0.172996	58.7239	24.0815
730	19.0159	9.85525	22.8513	67.5145	0.417457	0.135172	55.8092	22.3167
731	19.9349	9.88499	23.1836	72.9726	0.199195	0.235989	62.2915	22.0991
732	20.2297	9.90653	23.0543	74.1793	0.173981	0.240646	62.1649	20.1226
733	19.0283	9.9178	23.6144	70.0146	0.198576	0.22418	64.4842	23.4002
734	17.9858	9.97319	23.2476	74.1323	0.357371	0.190503	62.4341	26.8377
735	21.4084	9.97385	23.4627	81.4384	0.163662	0.287044	65.3751	20.5749
736	20.8076	9.9761	23.5639	72.8481	0.105248	0.254488	65.1185	20.5118
737	21.782	9.98961	23.0332	79.1242	0.111016	0.300771	65.7073	20.6833
738	22.308	9.99573	22.6768	85.1078	0.135926	0.334165	66.1979	21.0751
739	21.7782	10.058	22.6238	72.0782	0.0773995	0.247865	67.0916	19.8223
740	21.2028	10.1763	21.945	78.9924	0.180331	0.278011	65.1286	20.4046
741	20.4671	10.2195	19.7561	72.425	0.233845	0.22464	60.8425	19.6454
742	21.8467	10.2351	20.9747	81.481	0.0797809	0.340633	67.0803	20.6523
743	18.9168	10.2383	22.4458	71.5011	0.300919	0.204527	61.1466	23.6663
744	19.1417	10.2926	24.2791	71.2157	0.541773	0.146261	57.1401	25.6502
745	19.3678	10.359	24.2232	68.8559	0.139477	0.199856	64.0298	23.1385
746	21.5701	10.3662	22.1832	63.4475	0.0486979	0.182325	64.1449	18.986
747	20.1297	10.3976	24.4317	70.2817	0.128954	0.236091	63.6306	21.6707
748	20.1176	10.4412	23.5914	72.962	0.174949	0.261196	63.1343	21.7584
749	21.5029	10.4433	23.4438	81.397	0.170366	0.288469	64.8789	20.6407
750	21.2363	10.5806	23.2263	70.0822	0.0806381	0.2275	65.9649	19.8241
751	20.6859	10.5887	24.0076	63.6128	0.0603307	0.19144	61.5978	20.5083
752	19.7648	10.687	24.1086	65.2824	0.112161	0.182371	61.4432	22.848
753	17.2365	10.7	23.5902	70.8911	0.274162	0.163049	69.0656	25.1011
754	18.9341	10.7628	23.9918	67.7028	0.15135	0.203506	64.8561	23.6535
755	16.6816	10.784	22.4361	72.203	0.288196	0.201389	70.2645	27.4098
756	17.3481	10.9	23.1394	78.1139	0.373491	0.208325	64.4112	29.9528
757	17.5475	11.3	22.2963	74.6408	0.307679	0.211507	65.2803	27.0079
758	17.922	12.8168	23.0829	71.0478	0.244839	0.209975	66.9772	25.8071
